# Supplementary material for: Construction of Enzyme-Responsive Micelles Based on Theranostic Zwitterionic Conjugated Bottlebrush Copolymers with Brush-on-Brush Architecture for Cell Imaging and Anticancer Drug Delivery
Source: Molecules. 2022 May 7;27(9):3016. doi: 10.3390/molecules27093016 (PMC9101325; doi:10.3390/molecules27093016)
Supplement: Supplementary file 1 [file molecules-27-03016-s001.zip]

Archive with 1 entries (1 files):
- molecules-1692514-supplementary.pdf
